# Supplementary material for: A bacterial effector protein targets plant ferredoxin-NADP+ reductase to promote infection
Source: PLoS Pathog. 2025 Oct 30;21(10):e1013664. doi: 10.1371/journal.ppat.1013664 (PMC12591422; doi:10.1371/journal.ppat.1013664)
Supplement: S1 Table — (XLS) [file ppat.1013664.s011.xls]

## Sheet: AF2_AF3_no_EV
		RipAF1 #1														RipAF1 #2
Accession	Description.x	Sum.PEP.Score.x	Coverage.x	X..Peptides.x	X..PSMs.x	X..Unique.Peptides.x	X..AAs.x	MW..kDa..x	calc..pI.x	Modifications.x	Area..F1..Sample	Biological.Process.x	Cellular.Component.x	Molecular.Function.x	Score.Sequest.HT.x	Sum.PEP.Score.y	Coverage.y	X..Peptides.y	X..PSMs.y	X..Unique.Peptides.y	X..AAs.y	MW..kDa..y	calc..pI.y	Modifications.y	Area..F2..Sample	Biological.Process.y	Cellular.Component.y	Molecular.Function.y	Score.Sequest.HT.y
Niben101Scf06236g00008.1	AT2G45290.1 **** Transketolase LENGTH=741 IPR005478 (Transketolase, bacterial-like), IPR009014 (Transketolase, C-terminal/Pyruvate-ferredoxin oxidoreductase, domain II), IPR029061 (Thiamin diphosphate-binding fold) GO:0003824 (catalytic activity), GO:0004802 (transketolase activity), GO:0008152 (metabolic process)	164.19	47.2335	24	62	4	741	79.794	6.54		480000000	NA	NA	NA	134.907	10.4229	7.96221	5	7	5	741	79.794	6.54	NA	28000000	NA	NA	NA	12.4181
Niben101Scf04973g00009.1 sp	Q2G5N5 ATPB_NOVAD **** ATP synthase subunit beta IPR005722 (ATPase, F1 complex, beta subunit), IPR020971 (ATP synthase, F1 beta subunit), IPR027417 (P-loop containing nucleoside triphosphate hydrolase) GO:0000275 (mitochondrial proton-transporting ATP synthase complex, catalytic core F(1)), GO:0005524 (ATP binding), GO:0006200 (ATP catabolic process), GO:0006754 (ATP biosynthetic process), GO:001…	137.9	47.7612	18	38	3	536	57.294	6.48		220000000	NA	NA	NA	100.788	12.6427	14.3657	6	8	5	536	57.294	6.48	NA	21000000	NA	NA	NA	8.50587
Niben101Scf02461g00003.1	AT1G79550.1 **** phosphoglycerate kinase LENGTH=401 IPR001576 (Phosphoglycerate kinase) GO:0004618 (phosphoglycerate kinase activity), GO:0006096 (glycolytic process)	112.485	41.3965	14	34	6	401	42.294	5.97		140000000	NA	NA	NA	87.745	1.30662	2.49377	1	1	1	401	42.294	5.97	NA	6000000	NA	NA	NA	0
Niben101Scf09253g00011.1 sp	P46510 CAHX_FLABI ***- Carbonic anhydrase IPR001765 (Carbonic anhydrase) GO:0004089 (carbonate dehydratase activity), GO:0008270 (zinc ion binding), GO:0015976 (carbon utilization)	104.544	51.9298	12	48	2	285	30.486	8.13		290000000	NA	NA	NA	106.531	9.45365	17.5439	4	5	1	285	30.486	8.13	NA	12000000	NA	NA	NA	9.76663
Niben101Scf09387g03016.1 sp	Q11HP9 EFG_CHESB **** Elongation factor G IPR004540 (Translation elongation factor EFG/EF2), IPR005225 (Small GTP-binding protein domain), IPR027417 (P-loop containing nucleoside triphosphate hydrolase) GO:0003746 (translation elongation factor activity), GO:0003924 (GTPase activity), GO:0005525 (GTP binding), GO:0005622 (intracellular), GO:0006414 (translational elongation)	104.027	33.9286	21	29	21	784	86.004	5.62		250000000	NA	NA	NA	72.5327	2.84103	1.53061	1	1	1	784	86.004	5.62	NA	6200000	NA	NA	NA	2.05475
Niben101Scf10400g00005.1 sp	A5GV53 CH60_SYNR3 ***- 60 kDa chaperonin IPR002423 (Chaperonin Cpn60/TCP-1), IPR027409 (GroEL-like apical domain), IPR027413 (GroEL-like equatorial domain) GO:0005524 (ATP binding), GO:0005737 (cytoplasm), GO:0006457 (protein folding), GO:0042026 (protein refolding), GO:0044267 (cellular protein metabolic process)	93.503	38.2857	20	27	1	525	55.141	5.25		98000000	NA	NA	NA	68.0092	1.07805	3.42857	1	1	1	525	55.141	5.25	NA	15000000	NA	NA	NA	0
Niben101Scf02771g01007.1 sp	P17879 HS71B_MOUSE ***- Heat shock 70 kDa protein 1B IPR013126 (Heat shock protein 70 family), IPR029047 (Heat shock protein 70kD, peptide-binding domain), IPR029048 (Heat shock protein 70kD, C-terminal domain)	88.6791	31.0606	16	23	2	528	57.696	5.01		170000000	NA	NA	NA	48.8441	3.17177	5.30303	2	2	2	528	57.696	5.01	NA	15000000	NA	NA	NA	1.661
Niben101Scf05634g01008.1 sp	P08439 G3P_ZYGRO ***- Glyceraldehyde-3-phosphate dehydrogenase IPR020831 (Glyceraldehyde/Erythrose phosphate dehydrogenase family) GO:0006006 (glucose metabolic process), GO:0016620 (oxidoreductase activity, acting on the aldehyde or oxo group of donors, NAD or NADP as acceptor), GO:0050661 (NADP binding), GO:0051287 (NAD binding), GO:0055114 (oxidation-reduction process)	80.6036	48.0712	14	32	2	337	36.641	7.52		200000000	NA	NA	NA	71.3091	13.7997	17.2107	5	7	1	337	36.641	7.52	NA	23000000	NA	NA	NA	13.2778
Niben101Scf02307g00010.1 sp	P15115 G3P_BACCO *-*- Glyceraldehyde-3-phosphate dehydrogenase IPR020831 (Glyceraldehyde/Erythrose phosphate dehydrogenase family) GO:0016620 (oxidoreductase activity, acting on the aldehyde or oxo group of donors, NAD or NADP as acceptor), GO:0055114 (oxidation-reduction process)	79.736	65.1741	14	35	7	201	21.503	5.27		450000000	NA	NA	NA	88.1844	20.8743	31.3433	6	11	3	201	21.503	5.27	NA	11000000	NA	NA	NA	19.743
Niben101Scf05438g05014.1 sp	A8FF41 GCST_BACP2 **** Aminomethyltransferase IPR027266 (GTP-binding protein TrmE/Glycine cleavage system T protein, domain 1), IPR028896 (Aminomethyltransferase/Dimethylsulfonioproprionate demethylase DmdA), IPR029043 (Glycine cleavage T-protein/YgfZ, C-terminal domain) GO:0004047 (aminomethyltransferase activity), GO:0005515 (protein binding), GO:0006546 (glycine catabolic process)	78.8514	45.0739	15	25	3	406	44.093	8.69		81000000	NA	NA	NA	67.2745	5.75325	9.1133	3	3	3	406	44.093	8.69	NA	12000000	NA	NA	NA	2.1311
Niben101Scf03410g03002.1 sp	P10987 ACT1_DROME ***- Actin-5C IPR004000 (Actin family)	77.1457	54.6419	15	28	1	377	41.731	5.49		59000000	NA	NA	NA	61.0944	14.0211	19.6286	6	7	1	377	41.731	5.49	NA	13000000	NA	NA	NA	10.5282
Niben101Scf05437g03003.1 sp	P74227 EFTU_SYNY3 **** Elongation factor Tu IPR004541 (Translation elongation factor EFTu/EF1A, bacterial/organelle), IPR005225 (Small GTP-binding protein domain), IPR027417 (P-loop containing nucleoside triphosphate hydrolase) GO:0003746 (translation elongation factor activity), GO:0003924 (GTPase activity), GO:0005525 (GTP binding), GO:0005622 (intracellular), GO:0006414 (translational elongati…	70.1225	23.0543	13	21	4	681	75.019	7.93		350000000	NA	NA	NA	47.2382	4.34648	5.28634	3	3	2	681	75.019	7.93	NA	12000000	NA	NA	NA	2.51024
Niben101Scf00328g07006.1 sp	O81154 CYSK_SOLTU **** Cysteine synthase IPR005856 (Cysteine synthase K/M) GO:0004124 (cysteine synthase activity), GO:0006535 (cysteine biosynthetic process from serine)	67.6614	50.4615	11	15	10	325	34.203	5.6		280000000	NA	NA	NA	36.0418	6.35752	10.7692	3	3	3	325	34.203	5.6	NA	14000000	NA	NA	NA	4.34512
Niben101Scf08723g02015.1 sp	P84981 FENR_POPEU --** Ferredoxin--NADP reductase, chloroplastic IPR001433 (Oxidoreductase FAD/NAD(P)-binding), IPR015701 (Ferredoxin--NADP reductase), IPR017938 (Riboflavin synthase-like beta-barrel) GO:0016491 (oxidoreductase activity), GO:0055114 (oxidation-reduction process)	67.2992	44.1989	13	20	4	362	40.293	8.38		310000000	NA	NA	NA	50.703	2.90214	4.69613	2	2	2	362	40.293	8.38	NA	27000000	NA	NA	NA	3.54446
Niben101Scf25930g00016.1 sp	Q49CC1 RBL_CUSSA *-** Ribulose bisphosphate carboxylase large chain IPR000685 (Ribulose bisphosphate carboxylase, large subunit, C-terminal), IPR017443 (Ribulose bisphosphate carboxylase, large subunit, ferrodoxin-like N-terminal) GO:0000287 (magnesium ion binding), GO:0015977 (carbon fixation), GO:0016984 (ribulose-bisphosphate carboxylase activity)	65.686	39.5722	7	77	2	187	21.148	8.72		780000000	NA	NA	NA	170.329	23.1663	32.0856	3	27	0	187	21.148	8.72	NA	NA	NA	NA	NA	32.1027
Niben101Scf00983g02001.1	AT1G54340.1 **** isocitrate dehydrogenase LENGTH=416 IPR004790 (Isocitrate dehydrogenase NADP-dependent), IPR024084 (Isopropylmalate dehydrogenase-like domain) GO:0000287 (magnesium ion binding), GO:0004450 (isocitrate dehydrogenase (NADP+) activity), GO:0006102 (isocitrate metabolic process), GO:0016616 (oxidoreductase activity, acting on the CH-OH group of donors, NAD or NADP as acceptor), GO:0…	65.4677	40	14	22	2	415	46.812	6.64		160000000	NA	NA	NA	39.7405	2.37274	2.40964	1	3	1	415	46.812	6.64	NA	16000000	NA	NA	NA	5.80145
Niben101Scf02937g04001.1	AT1G72330.3 ***- alanine aminotransferase 2 LENGTH=553 IPR015424 (Pyridoxal phosphate-dependent transferase) GO:0003824 (catalytic activity), GO:0009058 (biosynthetic process), GO:0030170 (pyridoxal phosphate binding)	61.6375	28.4753	10	18	9	446	49.551	7.96		460000000	NA	NA	NA	45.6937	2.17051	4.4843	2	3	2	446	49.551	7.96	NA	14000000	NA	NA	NA	1.78464
Niben101Scf01991g05015.1 sp	P26573 RBS8_NICPL ***- Ribulose bisphosphate carboxylase small chain 8B, chloroplastic IPR000894 (Ribulose bisphosphate carboxylase small chain, domain), IPR024680 (Ribulose-1,5-bisphosphate carboxylase small subunit, N-terminal), IPR024681 (Ribulose bisphosphate carboxylase, small chain)	61.2595	45.8564	8	26	1	181	20.238	6.54		4000000	NA	NA	NA	61.4719	1.39827	6.62983	1	1	1	181	20.238	6.54	NA	9200000	NA	NA	NA	0
Niben101Scf07438g04014.1 sp	Q2SMS4 METE_HAHCH **** 5-methyltetrahydropteroyltriglutamate--homocysteine methyltransferase IPR006276 (Cobalamin-independent methionine synthase) GO:0003871 (5-methyltetrahydropteroyltriglutamate-homocysteine S-methyltransferase activity), GO:0008270 (zinc ion binding), GO:0008652 (cellular amino acid biosynthetic process), GO:0009086 (methionine biosynthetic process)	60.0691	27.1635	16	23	4	832	91.804	6.57		100000000	NA	NA	NA	40.8798	5.4352	6.25	3	3	1	832	91.804	6.57	NA	7000000	NA	NA	NA	4.36129
Niben101Scf02459g00024.1 sp	P27518 CB21_GOSHI ***- Chlorophyll a-b binding protein 151, chloroplastic IPR022796 (Chlorophyll A-B binding protein), IPR023329 (Chlorophyll a/b binding protein domain) GO:0009765 (photosynthesis, light harvesting), GO:0016020 (membrane)	57.9058	30.531	6	28	2	226	23.816	7.33		3100000000	NA	NA	NA	77.4529	9.379	10.177	3	5	3	226	23.816	7.33	NA	220000000	NA	NA	NA	12.4042
Niben101Scf03015g06014.1 sp	P26573 RBS8_NICPL ***- Ribulose bisphosphate carboxylase small chain 8B, chloroplastic IPR000894 (Ribulose bisphosphate carboxylase small chain, domain), IPR024680 (Ribulose-1,5-bisphosphate carboxylase small subunit, N-terminal), IPR024681 (Ribulose bisphosphate carboxylase, small chain)	55.9644	43.8889	9	26	6	180	20.234	7.77		860000000	NA	NA	NA	53.0187	1.15348	4.44444	1	2	1	180	20.234	7.77	NA	99000000	NA	NA	NA	3.68264
Niben101Scf08898g00002.1 sp	Q7TTX1 CH601_SYNPX ***- 60 kDa chaperonin 1 IPR002423 (Chaperonin Cpn60/TCP-1), IPR027409 (GroEL-like apical domain), IPR027413 (GroEL-like equatorial domain) GO:0005524 (ATP binding), GO:0005737 (cytoplasm), GO:0006457 (protein folding), GO:0042026 (protein refolding), GO:0044267 (cellular protein metabolic process)	51.4103	22.449	11	14	8	637	67.224	6.11		110000000	NA	NA	NA	30.2444	1.63283	2.04082	1	1	1	637	67.224	6.11	NA	5400000	NA	NA	NA	0
Niben101Scf00493g00020.1 sp	P94040 GL31_ARATH ***- Germin-like protein subfamily 3 member 1 IPR001929 (Germin) GO:0030145 (manganese ion binding), GO:0045735 (nutrient reservoir activity)	48.6999	23.5577	4	18	4	208	21.468	6.29		2200000000	NA	NA	NA	53.1376	4.41624	12.5	2	2	2	208	21.468	6.29	NA	54000000	NA	NA	NA	2.53691
Niben101Scf02027g01022.1 sp	Q9BXT4 TDRD1_HUMAN *-*- Tudor domain-containing protein 1 IPR016685 (RNA-induced silencing complex, nuclease component Tudor-SN) GO:0016442 (RISC complex), GO:0031047 (gene silencing by RNA)	42.9511	17.6408	13	13	3	941	103.387	7.24		39000000	NA	NA	NA	21.5306	1.09821	1.0627	1	1	1	941	103.387	7.24	NA	5300000	NA	NA	NA	0
Niben101Scf02537g00004.1 sp	Q6ZKC0 14333_ORYSJ ***- 14-3-3-like protein GF14-C IPR000308 (14-3-3 protein), IPR023409 (14-3-3 protein, conserved site), IPR023410 (14-3-3 domain) GO:0019904 (protein domain specific binding)	42.4349	36.5385	10	14	4	260	29.346	4.84		77000000	NA	NA	NA	33.3792	1.19812	4.23077	1	1	1	260	29.346	4.84	NA	4700000	NA	NA	NA	0
Niben101Scf02330g00012.1 sp	P00965 GLNA3_PHAVU **** Glutamine synthetase N-1 IPR008147 (Glutamine synthetase, beta-Grasp), IPR014746 (Glutamine synthetase/guanido kinase, catalytic domain), IPR027302 (Glutamine synthetase, N-terminal conserved site), IPR027303 (Glutamine synthetase, glycine-rich site) GO:0003824 (catalytic activity), GO:0004356 (glutamate-ammonia ligase activity), GO:0006542 (glutamine biosynthetic process)…	41.7334	28.4722	8	13	7	432	47.497	7.2		240000000	NA	NA	NA	30.4984	1.52115	2.08333	1	1	1	432	47.497	7.2	NA	10000000	NA	NA	NA	1.93019
Niben101Scf12623g00008.1 sp	B7GIU0 URK_ANOFW **** Uridine kinase IPR006082 (Phosphoribulokinase), IPR027417 (P-loop containing nucleoside triphosphate hydrolase) GO:0005524 (ATP binding), GO:0005975 (carbohydrate metabolic process), GO:0008152 (metabolic process), GO:0008974 (phosphoribulokinase activity), GO:0016301 (kinase activity)	37.5234	24.1463	6	10	6	410	45.543	6.16		95000000	NA	NA	NA	21.0662	2.51399	2.92683	1	1	1	410	45.543	6.16	NA	10000000	NA	NA	NA	2.02817
Niben101Scf11178g01001.1 sp	A0ZZ48 CYF_GOSBA *-*- Apocytochrome f IPR002325 (Cytochrome f), IPR003359 (Photosystem I Ycf4, assembly), IPR004282 (Chloroplast envelope membrane protein, CemA), IPR024058 (Cytochrome f transmembrane anchor), IPR024094 (Cytochrome f large domain) GO:0005506 (iron ion binding), GO:0009055 (electron carrier activity), GO:0009522 (photosystem I), GO:0009579 (thylakoid), GO:0015979 (photosynthesis),…	37.0704	18.8385	12	14	11	706	80.146	7.68		330000000	NA	NA	NA	28.6622	3.05959	2.54958	2	2	2	706	80.146	7.68	NA	30000000	NA	NA	NA	2.45887
Niben101Scf01520g08031.1	AT4G39210.1 **** Glucose-1-phosphate adenylyltransferase family protein LENGTH=521 IPR011831 (Glucose-1-phosphate adenylyltransferase), IPR029044 (Nucleotide-diphospho-sugar transferases) GO:0005978 (glycogen biosynthetic process), GO:0008878 (glucose-1-phosphate adenylyltransferase activity), GO:0009058 (biosynthetic process), GO:0016779 (nucleotidyltransferase activity)	35.7119	24.6154	11	14	11	520	57.248	8.48		88000000	NA	NA	NA	26.9328	1.29251	2.69231	1	1	1	520	57.248	8.48	NA	6700000	NA	NA	NA	1.72848
Niben101Scf00150g00007.1 sp	P28268 TBA_EUPVA ***- Tubulin alpha chain IPR000217 (Tubulin), IPR023123 (Tubulin, C-terminal) GO:0003924 (GTPase activity), GO:0005200 (structural constituent of cytoskeleton), GO:0005525 (GTP binding), GO:0005874 (microtubule), GO:0006184 (GTP catabolic process), GO:0007017 (microtubule-based process), GO:0043234 (protein complex), GO:0051258 (protein polymerization)	35.6722	22.7273	10	12	2	484	53.463	5.52		39000000	NA	NA	NA	28.2001	3.58304	3.92562	2	2	2	484	53.463	5.52	NA	9800000	NA	NA	NA	4.18682
Niben101Scf06117g01005.1 sp	Q9SDT1 POR_DAUCA **** Protochlorophyllide reductase, chloroplastic IPR002347 (Glucose/ribitol dehydrogenase) GO:0008152 (metabolic process), GO:0016491 (oxidoreductase activity), GO:0016630 (protochlorophyllide reductase activity), GO:0055114 (oxidation-reduction process)	35.0042	20.0501	6	14	6	399	43.225	9.17		130000000	NA	NA	NA	21.4942	1.23538	4.7619	1	1	1	399	43.225	9.17	NA	8400000	NA	NA	NA	0
Niben101Scf14012g00006.1 sp	A4QL95 RR2_LEPVR **** 30S ribosomal protein S2, chloroplastic IPR001865 (Ribosomal protein S2), IPR007081 (RNA polymerase Rpb1, domain 5), IPR023591 (Ribosomal protein S2, flavodoxin-like domain) GO:0003677 (DNA binding), GO:0003735 (structural constituent of ribosome), GO:0003899 (DNA-directed RNA polymerase activity), GO:0005622 (intracellular), GO:0005840 (ribosome), GO:0006351 (transcription,…	34.6638	16.7728	7	11	1	471	52.862	9.41		62000000	NA	NA	NA	20.644	2.7106	3.60934	2	2	2	471	52.862	9.41	NA	14000000	NA	NA	NA	1.92999
Niben101Scf01334g06004.1 sp	P0A9P2 DLDH_ECO57 **** Dihydrolipoyl dehydrogenase IPR006258 (Dihydrolipoamide dehydrogenase), IPR013027 (FAD-dependent pyridine nucleotide-disulphide oxidoreductase), IPR016156 (FAD/NAD-linked reductase, dimerisation domain), IPR023753 (Pyridine nucleotide-disulphide oxidoreductase, FAD/NAD(P)-binding domain) GO:0004148 (dihydrolipoyl dehydrogenase activity), GO:0016491 (oxidoreductase activity)…	34.1836	21.8254	9	10	1	504	53.367	7.23		32000000	NA	NA	NA	22.4746	3.73145	4.56349	2	2	2	504	53.367	7.23	NA	15000000	NA	NA	NA	1.75619
Niben101Scf05737g00003.1 sp	O78502 PSAD_GUITH *-** Photosystem I reaction center subunit II IPR003685 (Photosystem I PsaD) GO:0009522 (photosystem I), GO:0009538 (photosystem I reaction center), GO:0015979 (photosynthesis)	33.7093	41.3559	6	16	2	295	32.7	9.92		460000000	NA	NA	NA	33.3044	1.27918	5.42373	1	1	1	295	32.7	9.92	NA	NA	NA	NA	NA	0
Niben101Scf00419g01007.1 sp	A9WSU3 RL6_RENSM ***- 50S ribosomal protein L6 IPR000702 (Ribosomal protein L6) GO:0003735 (structural constituent of ribosome), GO:0005622 (intracellular), GO:0005840 (ribosome), GO:0006412 (translation), GO:0019843 (rRNA binding)	33.2205	41.4097	10	12	2	227	25.11	9.99		32000000	NA	NA	NA	21.8261	0.979225	3.52423	1	1	1	227	25.11	9.99	NA	5200000	NA	NA	NA	0
Niben101Scf06896g00005.1	AT4G34200.1 *-** D-3-phosphoglycerate dehydrogenase LENGTH=603 IPR006236 (D-3-phosphoglycerate dehydrogenase), IPR015878 (S-adenosyl-L-homocysteine hydrolase, NAD binding domain), IPR016040 (NAD(P)-binding domain), IPR029009 (Allosteric substrate binding domain), IPR029752 (D-isomer specific 2-hydroxyacid dehydrogenase, NAD-binding domain conserved site 1), IPR029753 (D-isomer specific 2-hydroxya…	32.4706	17.0673	9	11	6	832	87.528	7.05		150000000	NA	NA	NA	26.4243	1.73424	1.44231	1	1	1	832	87.528	7.05	NA	7400000	NA	NA	NA	1.77982
Niben101Scf03628g14021.1	AT1G53310.1 **** phosphoenolpyruvate carboxylase 1 LENGTH=967 IPR021135 (Phosphoenolpyruvate carboxylase) GO:0003824 (catalytic activity), GO:0006099 (tricarboxylic acid cycle), GO:0008964 (phosphoenolpyruvate carboxylase activity), GO:0015977 (carbon fixation)	30.8275	12.6556	9	9	5	964	109.958	6.13		67000000	NA	NA	NA	19.4838	1.65502	1.34855	1	1	1	964	109.958	6.13	NA	5400000	NA	NA	NA	1.68812
Niben101Scf01276g00005.1 sp	P12360 CB11_SOLLC ***- Chlorophyll a-b binding protein 6A, chloroplastic IPR022796 (Chlorophyll A-B binding protein), IPR023329 (Chlorophyll a/b binding protein domain) GO:0009765 (photosynthesis, light harvesting), GO:0016020 (membrane)	29.9617	9.62199	5	7	5	291	31.382	7.01		350000000	NA	NA	NA	16.9334	1.35418	4.811	1	1	1	291	31.382	7.01	NA	41000000	NA	NA	NA	0
Niben101Scf00109g00017.1 ref	***- Mitochondrial phosphate carrier protein [Medicago truncatula] IPR018108 (Mitochondrial substrate/solute carrier), IPR023395 (Mitochondrial carrier domain)	29.2237	30.3279	11	17	2	366	39.198	9.25		100000000	NA	NA	NA	20.9055	2.54898	3.55191	1	1	1	366	39.198	9.25	NA	14000000	NA	NA	NA	2.10335
Niben101Scf05304g05008.1 sp	Q9SMB4 PSBS_TOBAC ***- Photosystem II 22 kDa protein, chloroplastic IPR022796 (Chlorophyll A-B binding protein), IPR023329 (Chlorophyll a/b binding protein domain)	28.2483	19.8556	5	7	5	277	29.238	8.22		430000000	NA	NA	NA	20.5628	4.51742	11.1913	3	3	3	277	29.238	8.22	NA	26000000	NA	NA	NA	1.66879
Niben101Scf03580g01006.1 sp	Q86A67 ALF_DICDI **** Fructose-bisphosphate aldolase IPR000741 (Fructose-bisphosphate aldolase, class-I), IPR013785 (Aldolase-type TIM barrel), IPR029768 (Fructose-bisphosphate aldolase class-I active site) GO:0003824 (catalytic activity), GO:0004332 (fructose-bisphosphate aldolase activity), GO:0006096 (glycolytic process)	26.4169	16.2011	6	9	6	358	38.587	7.3		130000000	NA	NA	NA	18.9913	7.70043	7.5419	3	3	3	358	38.587	7.3	NA	17000000	NA	NA	NA	2.38381
Niben101Scf03450g00016.1 sp	P0A5J7 MDH_MYCBO **** Malate dehydrogenase IPR001557 (L-lactate/malate dehydrogenase) GO:0003824 (catalytic activity), GO:0005975 (carbohydrate metabolic process), GO:0006108 (malate metabolic process), GO:0016491 (oxidoreductase activity), GO:0016615 (malate dehydrogenase activity), GO:0016616 (oxidoreductase activity, acting on the CH-OH group of donors, NAD or NADP as acceptor), GO:0030060 (L-…	26.2201	30.1205	6	12	6	332	35.364	6.32		160000000	NA	NA	NA	17.7779	3.60775	7.53012	3	3	3	332	35.364	6.32	NA	23000000	NA	NA	NA	3.48236
Niben101Scf04386g04007.1	AT4G08850.1 *-*- Leucine-rich repeat receptor-like protein kinase family protein LENGTH=1045 IPR001611 (Leucine-rich repeat), IPR013210 (Leucine-rich repeat-containing N-terminal, type 2) GO:0005515 (protein binding)	24.4581	17.3077	6	6	6	364	39.922	8.91		100000000	NA	NA	NA	14.8591	3.31753	5.49451	2	2	2	364	39.922	8.91	NA	12000000	NA	NA	NA	1.64523
Niben101Scf02168g04008.1	AT5G19760.1 ***- Mitochondrial substrate carrier family protein LENGTH=298 IPR018108 (Mitochondrial substrate/solute carrier), IPR023395 (Mitochondrial carrier domain)	24.1798	25.0646	8	10	5	387	41.247	9.01		190000000	NA	NA	NA	16.4164	2.68761	3.10078	1	1	1	387	41.247	9.01	NA	13000000	NA	NA	NA	1.74393
Niben101Scf00211g00029.1 sp	P10111 PPIA_RAT **** Peptidyl-prolyl cis-trans isomerase A IPR002130 (Cyclophilin-type peptidyl-prolyl cis-trans isomerase domain), IPR024936 (Cyclophilin-type peptidyl-prolyl cis-trans isomerase), IPR029000 (Cyclophilin-like domain) GO:0000413 (protein peptidyl-prolyl isomerization), GO:0003755 (peptidyl-prolyl cis-trans isomerase activity), GO:0006457 (protein folding)	23.4998	33.1395	6	7	3	172	18.091	8.46		83000000	NA	NA	NA	16.126	1.63808	8.13953	1	1	1	172	18.091	8.46	NA	9200000	NA	NA	NA	0
Niben101Scf01517g05010.1 sp	C4ZXJ7 LLDD_ECOBW ***- L-lactate dehydrogenase IPR012133 (Alpha-hydroxy acid dehydrogenase, FMN-dependent), IPR013785 (Aldolase-type TIM barrel) GO:0003824 (catalytic activity), GO:0010181 (FMN binding), GO:0016491 (oxidoreductase activity), GO:0055114 (oxidation-reduction process)	22.8122	21.2938	9	10	1	371	40.49	8.79		26000000	NA	NA	NA	19.8574	6.66409	10.2426	4	5	1	371	40.49	8.79	NA	5800000	NA	NA	NA	6.97962
Niben101Scf07123g00001.1 sp	Q56YA5 SGAT_ARATH ***- Serine--glyoxylate aminotransferase IPR015424 (Pyridoxal phosphate-dependent transferase), IPR024169 (Serine-pyruvate aminotransferase/2-aminoethylphosphonate-pyruvate transaminase) GO:0003824 (catalytic activity), GO:0008152 (metabolic process), GO:0030170 (pyridoxal phosphate binding)	22.5082	15.8019	5	8	5	424	46.535	8.37		240000000	NA	NA	NA	16.7497	10.5118	10.1415	3	3	3	424	46.535	8.37	NA	18000000	NA	NA	NA	4.4308
Niben101Scf00736g04011.1 sp	Q6LXE7 RS3_METMP **** 30S ribosomal protein S3 IPR005703 (Ribosomal protein S3, eukaryotic/archaeal), IPR015946 (K homology domain-like, alpha/beta) GO:0003723 (RNA binding), GO:0003735 (structural constituent of ribosome), GO:0005622 (intracellular), GO:0005840 (ribosome), GO:0006412 (translation), GO:0015935 (small ribosomal subunit)	22.1572	31.0924	7	9	7	238	26.545	9.58		220000000	NA	NA	NA	16.6164	1.01651	4.20168	1	1	1	238	26.545	9.58	NA	14000000	NA	NA	NA	0
Niben101Scf12938g00001.1 sp	P19595 UGPA_SOLTU **** UTP--glucose-1-phosphate uridylyltransferase IPR002618 (UTP--glucose-1-phosphate uridylyltransferase family), IPR029044 (Nucleotide-diphospho-sugar transferases) GO:0003983 (UTP:glucose-1-phosphate uridylyltransferase activity), GO:0006011 (UDP-glucose metabolic process), GO:0008152 (metabolic process), GO:0070569 (uridylyltransferase activity)	21.5894	16.408	6	9	3	451	49.331	5.67		61000000	NA	NA	NA	18.5197	1.57479	1.99557	1	1	1	451	49.331	5.67	NA	4900000	NA	NA	NA	0
Niben101Scf09424g03005.1	AT2G40490.1 **** Uroporphyrinogen decarboxylase LENGTH=394 IPR006361 (Uroporphyrinogen decarboxylase HemE) GO:0004853 (uroporphyrinogen decarboxylase activity), GO:0006779 (porphyrin-containing compound biosynthetic process)	20.2949	19.3878	6	6	6	392	42.808	7.08		63000000	NA	NA	NA	14.8665	1.20593	3.57143	1	1	1	392	42.808	7.08	NA	11000000	NA	NA	NA	0
Niben101Scf00573g05005.1 sp	A9WFT9 PDXS_CHLAA **** Pyridoxal biosynthesis lyase PdxS IPR001852 (Pyridoxine biosynthesis protein), IPR013785 (Aldolase-type TIM barrel) GO:0003824 (catalytic activity), GO:0008152 (metabolic process), GO:0042823 (pyridoxal phosphate biosynthetic process)	20.1444	24.6459	7	10	4	353	38.194	6.84		140000000	NA	NA	NA	19.5821	4.30527	5.94901	2	3	2	353	38.194	6.84	NA	15000000	NA	NA	NA	1.88094
Niben101Scf00117g02019.1 sp	B2S0M0 DNAK_BORHD ***- Chaperone protein DnaK IPR013126 (Heat shock protein 70 family), IPR029047 (Heat shock protein 70kD, peptide-binding domain), IPR029048 (Heat shock protein 70kD, C-terminal domain) GO:0005524 (ATP binding), GO:0006457 (protein folding), GO:0051082 (unfolded protein binding)	20.0413	10.7496	7	7	7	707	75.274	5.38		86000000	NA	NA	NA	15.5432	1.25127	1.13154	1	1	1	707	75.274	5.38	NA	7400000	NA	NA	NA	0
Niben101Scf09596g00001.1 sp	Q58DS5 RAB13_BOVIN ***- Ras-related protein Rab-13 IPR001806 (Small GTPase superfamily), IPR002041 (Ran GTPase), IPR005225 (Small GTP-binding protein domain), IPR024156 (Small GTPase superfamily, ARF type), IPR027417 (P-loop containing nucleoside triphosphate hydrolase) GO:0003924 (GTPase activity), GO:0005525 (GTP binding), GO:0005622 (intracellular), GO:0006184 (GTP catabolic process), GO:00068…	19.604	15.5477	4	6	2	283	31.868	8.22		77000000	NA	NA	NA	13.1691	3.74225	7.77385	2	2	2	283	31.868	8.22	NA	23000000	NA	NA	NA	3.89547
Niben101Scf04528g05004.1 sp	P66066 RL13_MYCBO ***- 50S ribosomal protein L13 IPR005822 (Ribosomal protein L13), IPR023563 (Ribosomal protein L13, conserved site), IPR023564 (Ribosomal protein L13 domain) GO:0003735 (structural constituent of ribosome), GO:0005840 (ribosome), GO:0006412 (translation)	19.5372	26.3598	4	5	2	239	27.105	9.94		48000000	NA	NA	NA	12.1534	1.70224	4.1841	1	1	1	239	27.105	9.94	NA	13000000	NA	NA	NA	2.00238
Niben101Scf03396g07029.1	AT5G19760.1 ***- Mitochondrial substrate carrier family protein LENGTH=298 IPR002067 (Mitochondrial carrier protein), IPR023395 (Mitochondrial carrier domain) GO:0055085 (transmembrane transport)	19.3321	17.8683	5	6	2	319	34.347	9.19		67000000	NA	NA	NA	11.6569	1.59722	3.76176	1	1	1	319	34.347	9.19	NA	5900000	NA	NA	NA	0
Niben101Scf02111g16018.1 sp	O93988 ACL1_SORMK **** ATP-citrate synthase subunit 1 IPR002020 (Citrate synthase-like), IPR005810 (Succinyl-CoA ligase, alpha subunit), IPR016040 (NAD(P)-binding domain), IPR016102 (Succinyl-CoA synthetase-like) GO:0003824 (catalytic activity), GO:0003878 (ATP citrate synthase activity), GO:0004775 (succinate-CoA ligase (ADP-forming) activity), GO:0008152 (metabolic process), GO:0044262 (cellula…	17.935	10.5263	4	4	4	608	65.588	7.21		76000000	NA	NA	NA	7.28424	1.82304	1.64474	1	1	1	608	65.588	7.21	NA	3300000	NA	NA	NA	1.78103
Niben101Scf05392g01018.1 sp	Q7RA60 ENO_PLAYO ***- Enolase IPR000941 (Enolase), IPR029017 (Enolase N-terminal domain-like), IPR029065 (Enolase C-terminal domain-like) GO:0000015 (phosphopyruvate hydratase complex), GO:0000287 (magnesium ion binding), GO:0004634 (phosphopyruvate hydratase activity), GO:0006096 (glycolytic process)	17.5118	19.3853	4	4	4	423	45.389	6.15		130000000	NA	NA	NA	8.19828	1.04225	2.12766	1	1	1	423	45.389	6.15	NA	7200000	NA	NA	NA	0
Niben101Scf01436g03010.1 sp	Q5Z1Q5 RS5_NOCFA *-** 30S ribosomal protein S5 IPR000851 (Ribosomal protein S5), IPR014720 (Double-stranded RNA-binding domain) GO:0003723 (RNA binding), GO:0003735 (structural constituent of ribosome), GO:0005840 (ribosome), GO:0006412 (translation), GO:0015935 (small ribosomal subunit)	16.2155	14.8148	4	4	4	297	32.168	8.91		110000000	NA	NA	NA	11.3528	3.96908	10.4377	2	2	2	297	32.168	8.91	NA	7400000	NA	NA	NA	0
Niben101Scf05491g00012.1 sp	A2STT9 RL1_METLZ **** 50S ribosomal protein L1 IPR023673 (Ribosomal protein L1, conserved site), IPR023674 (Ribosomal protein L1-like), IPR028364 (Ribosomal protein L1/ribosomal biogenesis protein) GO:0003723 (RNA binding), GO:0003735 (structural constituent of ribosome), GO:0006412 (translation), GO:0015934 (large ribosomal subunit)	15.6554	14.8305	3	5	3	236	27.057	9.66		130000000	NA	NA	NA	14.1987	1.16851	3.38983	1	1	1	236	27.057	9.66	NA	8800000	NA	NA	NA	1.60188
Niben101Scf02622g12036.1 sp	P0CC94 NU2C1_NANDO *-** NAD(P)H-quinone oxidoreductase subunit 2 A, chloroplastic IPR000834 (Peptidase M14, carboxypeptidase A), IPR001750 (NADH:quinone oxidoreductase/Mrp antiporter, membrane subunit), IPR005717 (Ribosomal protein S7, bacterial/organellar-type), IPR023798 (Ribosomal protein S7 domain) GO:0003735 (structural constituent of ribosome), GO:0004181 (metallocarboxypeptidase activity),…	15.0107	6.58824	3	3	2	425	48.123	7.65		55000000	NA	NA	NA	10.2183	1.29328	2.11765	1	1	1	425	48.123	7.65	NA	7700000	NA	NA	NA	1.61001
Niben101Scf00279g07001.1 sp	Q0AVV9 FABZ_SYNWW ***- 3-hydroxyacyl-[acyl-carrier-protein] dehydratase FabZ IPR010084 (Beta-hydroxyacyl-(acyl-carrier-protein) dehydratase FabZ), IPR029069 (HotDog domain) GO:0005737 (cytoplasm), GO:0006633 (fatty acid biosynthetic process), GO:0016836 (hydro-lyase activity)	14.8408	21.4286	5	6	5	224	24.88	9.03		190000000	NA	NA	NA	11.4109	15.7322	20.5357	5	9	5	224	24.88	9.03	NA	370000000	NA	NA	NA	16.1469
Niben101Scf02912g00004.1 sp	Q08069 RS8_MAIZE ***- 40S ribosomal protein S8 IPR022309 (Ribosomal protein S8e/ribosomal biogenesis NSA2) GO:0003735 (structural constituent of ribosome), GO:0005622 (intracellular), GO:0005840 (ribosome), GO:0006412 (translation)	14.444	24.5536	4	5	4	224	25.122	10.35		64000000	NA	NA	NA	9.33996	1.49648	6.25	1	1	1	224	25.122	10.35	NA	7800000	NA	NA	NA	0
Niben101Scf04198g01002.1 sp	P55038 GLTS_SYNY3 *-** Ferredoxin-dependent glutamate synthase 2 IPR002489 (Glutamate synthase, alpha subunit, C-terminal), IPR013785 (Aldolase-type TIM barrel) GO:0003824 (catalytic activity), GO:0006537 (glutamate biosynthetic process), GO:0008152 (metabolic process), GO:0015930 (glutamate synthase activity), GO:0016491 (oxidoreductase activity), GO:0016638 (oxidoreductase activity, acting on t…	13.7664	8.43882	4	5	4	474	50.652	5.22		170000000	NA	NA	NA	11.6915	2.37934	1.89873	1	1	1	474	50.652	5.22	NA	27000000	NA	NA	NA	2.16161
Niben101Scf05317g00004.1 sp	P62302 RS13_SOYBN ***- 40S ribosomal protein S13 IPR000589 (Ribosomal protein S15), IPR012606 (Ribosomal protein S13/S15, N-terminal) GO:0003735 (structural constituent of ribosome), GO:0005622 (intracellular), GO:0005840 (ribosome), GO:0006412 (translation)	12.5879	28.7582	5	5	5	153	17.26	10.24		110000000	NA	NA	NA	8.88336	1.10369	4.57516	1	1	1	153	17.26	10.24	NA	12000000	NA	NA	NA	1.6869
Niben101Scf03595g04011.1 sp	P48325 P2SAF_CYAPA ***- Photosystem II stability/assembly factor HCF136 IPR028203 (Photosynthesis system II assembly factor Ycf48/Hcf136-like domain)	12.2782	7.18954	3	3	3	459	50.059	7.93		43000000	NA	NA	NA	7.98016	1.68006	2.83224	1	1	1	459	50.059	7.93	NA	NA	NA	NA	NA	1.86039
Niben101Scf00338g08013.1 sp	B8PAR0 RSSA_POSPM **** 40S ribosomal protein S0 IPR001865 (Ribosomal protein S2), IPR023591 (Ribosomal protein S2, flavodoxin-like domain) GO:0003735 (structural constituent of ribosome), GO:0005622 (intracellular), GO:0005840 (ribosome), GO:0006412 (translation), GO:0015935 (small ribosomal subunit)	12.2311	9.96678	3	3	3	301	32.765	5.26		60000000	NA	NA	NA	6.42716	5.4685	13.289	3	3	3	301	32.765	5.26	NA	13000000	NA	NA	NA	3.9687
Niben101Scf02262g01009.1 sp	Q3IMY5 RL2_NATPD **** 50S ribosomal protein L2 IPR002171 (Ribosomal protein L2) GO:0003723 (RNA binding), GO:0003735 (structural constituent of ribosome), GO:0005622 (intracellular), GO:0005840 (ribosome), GO:0006412 (translation), GO:0015934 (large ribosomal subunit)	10.5411	15.8065	3	3	1	310	34.267	10.7		63000000	NA	NA	NA	4.68659	2.34247	3.87097	1	1	1	310	34.267	10.7	NA	6000000	NA	NA	NA	0
Niben101Scf03823g01005.1 sp	P83948 PME3_CITSI **** Pectinesterase 3 IPR006501 (Pectinesterase inhibitor domain), IPR011050 (Pectin lyase fold/virulence factor) GO:0004857 (enzyme inhibitor activity), GO:0005618 (cell wall), GO:0030599 (pectinesterase activity), GO:0042545 (cell wall modification)	10.4614	7.64007	3	3	3	589	64.395	8.98		43000000	NA	NA	NA	6.83667	3.92832	4.0747	2	2	2	589	64.395	8.98	NA	15000000	NA	NA	NA	3.72795
Niben101Scf00215g11013.1 sp	B6YV16 VATD_THEON **** V-type ATP synthase subunit D IPR002699 (ATPase, V1 complex, subunit D) GO:0042626 (ATPase activity, coupled to transmembrane movement of substances)	10.2776	11.6041	3	3	3	293	32.913	9.66		58000000	NA	NA	NA	8.20135	3.00194	6.82594	2	2	2	293	32.913	9.66	NA	7900000	NA	NA	NA	2.01403
Niben101Scf03263g08013.1 sp	P25141 ADH1_PETHY **** Alcohol dehydrogenase 1 IPR002085 (Alcohol dehydrogenase superfamily, zinc-type), IPR011032 (GroES (chaperonin 10)-like), IPR016040 (NAD(P)-binding domain) GO:0006069 (ethanol oxidation), GO:0008270 (zinc ion binding), GO:0016491 (oxidoreductase activity), GO:0051903 (S-(hydroxymethyl)glutathione dehydrogenase activity), GO:0055114 (oxidation-reduction process)	10.1803	12.6649	4	4	4	379	40.689	6.95		90000000	NA	NA	NA	7.94517	1.07811	6.33245	1	1	1	379	40.689	6.95	NA	11000000	NA	NA	NA	0
Niben101Scf02869g17006.1	AT3G55440.1 **** triosephosphate isomerase LENGTH=254 IPR000652 (Triosephosphate isomerase), IPR013785 (Aldolase-type TIM barrel) GO:0003824 (catalytic activity), GO:0004807 (triose-phosphate isomerase activity), GO:0006096 (glycolytic process), GO:0008152 (metabolic process)	10.1477	14.5669	3	3	3	254	27.132	5.99		75000000	NA	NA	NA	6.40763	2.63153	4.72441	1	1	1	254	27.132	5.99	NA	21000000	NA	NA	NA	2.08415
Niben101Scf01945g01012.1 sp	P95987 RS4_SULSO **** 30S ribosomal protein S4 IPR001912 (Ribosomal protein S4/S9, N-terminal), IPR022801 (Ribosomal protein S4/S9) GO:0003723 (RNA binding), GO:0003735 (structural constituent of ribosome), GO:0005622 (intracellular), GO:0006412 (translation), GO:0015935 (small ribosomal subunit), GO:0019843 (rRNA binding)	9.93969	24.7475	4	4	1	198	22.822	10.18		140000000	NA	NA	NA	8.67794	1.21042	4.54545	1	1	1	198	22.822	10.18	NA	23000000	NA	NA	NA	1.61244
Niben101Scf19612g01003.1	AT5G35790.1 **** glucose-6-phosphate dehydrogenase 1 LENGTH=576 IPR001282 (Glucose-6-phosphate dehydrogenase) GO:0004345 (glucose-6-phosphate dehydrogenase activity), GO:0006006 (glucose metabolic process), GO:0050661 (NADP binding), GO:0055114 (oxidation-reduction process)	9.40486	5.61224	3	3	2	588	66.909	7.36		32000000	NA	NA	NA	6.09527	1.83357	1.70068	1	1	1	588	66.909	7.36	NA	6100000	NA	NA	NA	1.60813
Niben101Scf00063g06042.1 sp	P74061 RPE_SYNY3 **** Ribulose-phosphate 3-epimerase IPR000056 (Ribulose-phosphate 3-epimerase-like), IPR013785 (Aldolase-type TIM barrel) GO:0003824 (catalytic activity), GO:0005975 (carbohydrate metabolic process), GO:0008152 (metabolic process), GO:0016857 (racemase and epimerase activity, acting on carbohydrates and derivatives)	9.39637	10.2649	2	2	2	302	32.469	7.77		140000000	NA	NA	NA	4.57539	1.00222	4.96689	1	1	1	302	32.469	7.77	NA	8800000	NA	NA	NA	0
Niben101Scf08680g00002.1 sp	Q9LF33 UGDH3_ARATH **** UDP-glucose 6-dehydrogenase 3 IPR017476 (UDP-glucose/GDP-mannose dehydrogenase) GO:0003979 (UDP-glucose 6-dehydrogenase activity), GO:0016616 (oxidoreductase activity, acting on the CH-OH group of donors, NAD or NADP as acceptor), GO:0051287 (NAD binding), GO:0055114 (oxidation-reduction process)	9.26722	6.16302	3	3	1	503	55.834	7.5		27000000	NA	NA	NA	4.91331	1.11657	1.98807	1	1	1	503	55.834	7.5	NA	6700000	NA	NA	NA	0
Niben101Scf06840g00009.1 sp	A1XFZ7 RK2_NUPAD **** 50S ribosomal protein L2, chloroplastic IPR002171 (Ribosomal protein L2) GO:0003723 (RNA binding), GO:0003735 (structural constituent of ribosome), GO:0005622 (intracellular), GO:0005840 (ribosome), GO:0006412 (translation), GO:0015934 (large ribosomal subunit), GO:0016740 (transferase activity)	9.20797	12.5899	3	3	2	278	30.497	10.73		180000000	NA	NA	NA	6.80351	1.13835	2.8777	1	1	1	278	30.497	10.73	NA	16000000	NA	NA	NA	1.62135
Niben101Scf07778g02006.1	AT3G52880.2 **** monodehydroascorbate reductase 1 LENGTH=466 IPR013027 (FAD-dependent pyridine nucleotide-disulphide oxidoreductase), IPR016156 (FAD/NAD-linked reductase, dimerisation domain), IPR023753 (Pyridine nucleotide-disulphide oxidoreductase, FAD/NAD(P)-binding domain) GO:0016491 (oxidoreductase activity), GO:0045454 (cell redox homeostasis), GO:0050660 (flavin adenine dinucleotide bindin…	8.99231	5.42299	2	3	2	461	50.028	5.83		39000000	NA	NA	NA	6.98727	2.40209	3.03688	1	1	1	461	50.028	5.83	NA	9200000	NA	NA	NA	2.05692
KFB86090.1	***- 3-beta hydroxysteroid dehydrogenase [Calothrix sp. 336/3] IPR016040 (NAD(P)-binding domain)	8.86107	7.38786	3	3	3	379	41.839	8.48		79000000	NA	NA	NA	6.14967	1.46661	2.11082	1	1	1	379	41.839	8.48	NA	4800000	NA	NA	NA	1.71434
Niben101Scf11689g02005.1	AT2G37180.1 ***- Aquaporin-like superfamily protein LENGTH=285 IPR000425 (Major intrinsic protein), IPR023271 (Aquaporin-like) GO:0005215 (transporter activity), GO:0006810 (transport), GO:0016020 (membrane)	8.83136	8.01394	2	5	1	287	30.75	8.18		330000000	NA	NA	NA	11.859	1.34795	4.87805	1	1	1	287	30.75	8.18	NA	19000000	NA	NA	NA	0
Niben101Scf01396g05008.1 ref	***- product [Oryza sativa Japonica Group] IPR006946 (Protein of unknown function DUF642), IPR008979 (Galactose-binding domain-like)	8.01303	12.8342	4	4	4	374	41.121	7.74		37000000	NA	NA	NA	1.75841	3.98342	8.02139	3	4	2	374	41.121	7.74	NA	18000000	NA	NA	NA	5.707
Niben101Scf02240g09006.1 sp	Q7UN14 RS3_RHOBA ***- 30S ribosomal protein S3 IPR009019 (K homology domain, prokaryotic type), IPR015946 (K homology domain-like, alpha/beta) GO:0003723 (RNA binding)	7.98923	31.1927	4	4	3	109	12.632	10.11		220000000	NA	NA	NA	8.48969	2.13638	10.0917	1	1	1	109	12.632	10.11	NA	30000000	NA	NA	NA	2.06709
Niben101Scf03208g02006.1	AT3G54660.1 **** glutathione reductase LENGTH=565 IPR013027 (FAD-dependent pyridine nucleotide-disulphide oxidoreductase), IPR023753 (Pyridine nucleotide-disulphide oxidoreductase, FAD/NAD(P)-binding domain) GO:0016491 (oxidoreductase activity), GO:0016668 (oxidoreductase activity, acting on a sulfur group of donors, NAD(P) as acceptor), GO:0055114 (oxidation-reduction process)	6.99868	5.50098	2	2	2	509	56.01	7.58		20000000	NA	NA	NA	3.84186	1.25626	1.76817	1	1	1	509	56.01	7.58	NA	4700000	NA	NA	NA	0
Niben101Scf10031g08010.1 sp	P36397 ARF1_ARATH *-*- ADP-ribosylation factor 1 IPR006689 (Small GTPase superfamily, ARF/SAR type), IPR027417 (P-loop containing nucleoside triphosphate hydrolase) GO:0005525 (GTP binding)	6.55441	13.75	1	2	1	80	9.152	9.76		270000000	NA	NA	NA	4.36891	1.96819	13.75	1	1	1	80	9.152	9.76	NA	9100000	NA	NA	NA	0
Niben101Scf00634g00003.1 sp	A4QLH5 PSBA_LOBMA *-** Photosystem Q(B) protein IPR000484 (Photosynthetic reaction centre, L/M) GO:0009772 (photosynthetic electron transport in photosystem II), GO:0019684 (photosynthesis, light reaction), GO:0045156 (electron transporter, transferring electrons within the cyclic electron transport pathway of photosynthesis activity)	5.23806	10.8571	2	2	1	175	19.613	4.7		310000000	NA	NA	NA	4.71651	1.15996	4.57143	1	1	1	175	19.613	4.7	NA	22000000	NA	NA	NA	1.70275
Niben101Scf07402g00014.1 sp	Q9BTZ2 DHRS4_HUMAN **** Dehydrogenase/reductase SDR family member 4 IPR002347 (Glucose/ribitol dehydrogenase) GO:0008152 (metabolic process), GO:0016491 (oxidoreductase activity)	3.53354	8.69565	2	2	2	253	27.051	8.35		19000000	NA	NA	NA	3.49104	3.00913	9.88142	2	2	2	253	27.051	8.35	NA	8700000	NA	NA	NA	1.86146
Niben101Scf06826g08015.1 sp	P18212 PSBP2_TOBAC **** Oxygen-evolving enhancer protein 2-2, chloroplastic IPR002683 (Photosystem II PsbP, oxygen evolving complex) GO:0005509 (calcium ion binding), GO:0009523 (photosystem II), GO:0009654 (photosystem II oxygen evolving complex), GO:0015979 (photosynthesis), GO:0019898 (extrinsic component of membrane)	3.28496	7.05882	2	3	2	340	37.543	9.6		64000000	NA	NA	NA	5.36501	1.44261	3.52941	1	2	1	340	37.543	9.6	NA	12000000	NA	NA	NA	1.72084
Niben101Scf02688g04013.1 sp	B2T7X5 TDH_BURPP ***- L-threonine 3-dehydrogenase IPR002085 (Alcohol dehydrogenase superfamily, zinc-type), IPR011032 (GroES (chaperonin 10)-like), IPR013149 (Alcohol dehydrogenase, C-terminal), IPR016040 (NAD(P)-binding domain) GO:0008270 (zinc ion binding), GO:0016491 (oxidoreductase activity), GO:0055114 (oxidation-reduction process)	2.61979	4.33213	1	1	1	277	29.353	6.39		27000000	NA	NA	NA	1.97342	1.42899	3.61011	1	1	1	277	29.353	6.39	NA	4400000	NA	NA	NA	0
Niben101Scf03206g01008.1 sp	Q653H7 ARFR_ORYSJ **** Auxin response factor 18 IPR003311 (AUX/IAA protein), IPR010525 (Auxin response factor), IPR015300 (DNA-binding pseudobarrel domain) GO:0003677 (DNA binding), GO:0005634 (nucleus), GO:0006355 (regulation of transcription, DNA-templated), GO:0009725 (response to hormone), GO:0046983 (protein dimerization activity)	2.61089	1.14778	1	7	1	697	76.598	7.02		830000000	NA	NA	NA	13.782	1.1414	1.14778	1	4	1	697	76.598	7.02	NA	41000000	NA	NA	NA	3.57356
Niben101Scf01934g02004.1 sp	Q01413 E13B_SOLLC ***- Glucan endo-1,3-beta-glucosidase B IPR000490 (Glycoside hydrolase, family 17), IPR017853 (Glycoside hydrolase superfamily) GO:0004553 (hydrolase activity, hydrolyzing O-glycosyl compounds), GO:0005975 (carbohydrate metabolic process)	2.46699	3.15186	1	1	1	349	38.251	8.21		17000000	NA	NA	NA	2.26001	1.77989	3.72493	1	1	1	349	38.251	8.21	NA	49000000	NA	NA	NA	0
Niben101Scf00867g00001.1	AT5G07030.1 ***- Eukaryotic aspartyl protease family protein LENGTH=455 IPR001461 (Aspartic peptidase), IPR021109 (Aspartic peptidase domain) GO:0004190 (aspartic-type endopeptidase activity), GO:0006508 (proteolysis)	2.2505	1.94805	1	1	1	462	49.733	9.1		17000000	NA	NA	NA	0	1.18762	2.1645	1	1	1	462	49.733	9.1	NA	6600000	NA	NA	NA	0
Niben101Scf04570g06005.1 sp	Q54Q31 PHB2_DICDI ***- Prohibitin-2 IPR001107 (Band 7 protein) GO:0016020 (membrane)	2.23003	3.44828	1	1	1	319	35.081	9.03		64000000	NA	NA	NA	1.96195	1.94808	3.44828	1	1	1	319	35.081	9.03	NA	8900000	NA	NA	NA	1.84732
Niben101Scf12789g00006.1 sp	Q9LV60 CRR55_ARATH ***- Cysteine-rich repeat secretory protein 55 IPR002902 (Gnk2-homologous domain)	1.63676	3.44828	1	1	1	261	29.32	8.34		12000000	NA	NA	NA	0	1.98005	4.21456	1	1	1	261	29.32	8.34	NA	24000000	NA	NA	NA	1.66773
Niben101Scf00635g02004.1 sp	Q9FF10 HPSE1_ARATH ***- Heparanase-like protein 1 IPR005199 (Glycoside hydrolase, family 79) GO:0016020 (membrane), GO:0016798 (hydrolase activity, acting on glycosyl bonds)	1.35477	2.77778	1	1	1	468	52.75	8.51		47000000	NA	NA	NA	1.64634	1.77495	2.77778	1	1	1	468	52.75	8.51	NA	100000000	NA	NA	NA	0
CDY19876.1	*-*- BnaC09g31420D [Brassica napus]	0.975104	7.85124	1	1	1	242	25.418	6.05		340000000	NA	NA	NA	0	1.32185	7.85124	1	1	1	242	25.418	6.05	NA	260000000	NA	NA	NA	0
